# Supplementary material for: Chiral 8-Amino-5,6,7,8-tetrahydroquinoline Derivatives in Metal Catalysts for the Asymmetric Transfer Hydrogenation of 1-Aryl Substituted-3,4-dihydroisoquinolines as Alkaloids Precursors
Source: Molecules. 2023 Feb 16;28(4):1907. doi: 10.3390/molecules28041907 (PMC9962878; doi:10.3390/molecules28041907)
Supplement: Supplementary file 1 [file molecules-28-01907-s001.zip]

Archive with 1 entries (1 files):
- molecules-2196719-supplementary.pdf
